# Supplementary material for: Identification of Zinc Efficiency-Associated Loci (ZEALs) and Candidate Genes for Zn Deficiency Tolerance of Two Recombination Inbred Line Populations in Maize
Source: Int J Mol Sci. 2022 Apr 27;23(9):4852. doi: 10.3390/ijms23094852 (PMC9106061; doi:10.3390/ijms23094852)
Supplement: Supplementary file 1 [file ijms-23-04852-s001.zip]

Archive with 2 entries (2 files):
- Supplementary Material S1 (Figure S1-S2).pdf
- Supplementary Material S2 (Table S1-S3).xlsx
