# Supplementary material for: Identification of Zinc Efficiency-Associated Loci (ZEALs) and Candidate Genes for Zn Deficiency Tolerance of Two Recombination Inbred Line Populations in Maize
Source: Int J Mol Sci. 2022 Apr 27;23(9):4852. doi: 10.3390/ijms23094852 (PMC9106061; doi:10.3390/ijms23094852)
Supplement: Supplementary file 1 [file ijms-23-04852-s001.zip › Supplementary Material S2 (Table S1-S3).xlsx]

## Sheet: Table S1
	Table S1 Zn efficiency-associated loci (ZEALs) in the K22×BY815 RIL population
	Trait	Treatment	Chr	Name	Marker Interval	Genetic Interval (cM)	Physical Interval (Mb) a	LOD	Additive effect b	PVE c (%)	References
	ZnSc	–Zn	1	qKB-ZnSc1-1	PZE-101205031 - PZE-101209438	180.0 - 182.9	260.2 - 265.2	5.17	-0.42	9.08	Ju et al., 2018
			2	qKB-ZnSc2-1	PZE-102017472 - PUT-163a-60342470-2456	26.2 - 29.0	7.9 - 9.4	4.46	0.39	7.78
			6	qKB-ZnSc6-1	SYN11817 - PZE-106098680	73.1 - 75.8	161.9 - 163.4	5.28	0.42	9.22	Qin et al., 2012; Zhang et al., 2018
			9	qKB-ZnSc9-1	PZE-109025227 - PZE-109051633	43.1 - 50.2	27.2 - 89.4	3.64	0.31	6.28	Li et al., 2016; Luo et al., 2017
			9	qKB-ZnSc9-2	PZE-109059409 - PZE-109064132	53.9 - 60.7	106.3 - 111.3	4.14	0.35	7.12	Zhang et al., 2018
	PH	–Zn	1	qKB-PH1-1	PZE-101205031 - PZE-101209438	180.0 - 182.9	260.2 - 265.2	5.7	-3.72	10.31	Ju et al., 2018
			2	qKB-PH2-1	PZE-102009755 - SYN10378	17.3 - 21.5	4.6 - 5.6	4.83	3.58	8.98
			2	qKB-PH2-2	PZE-102017472 - SYN18069	26.6 - 28.7	7.9 - 9.2	6.62	4.04	11.99
			6	qKB-PH6-1	PZE-106089546 - PZE-106098680	62.4 - 75.8	157.9 - 163.4	3.29	2.65	5.47	Qin et al., 2012; Zhang et al., 2018
			9	qKB-PH9-1	PZE-109053554 - PZE-109075980	50.9 - 64.5	97.9 - 128.5	3.79	2.88	6.3	Luo et al., 2017
	SDW	–Zn	2	qKB-SDW2-1	PZE-102009755 - SYN37566	17.3 - 20.0	4.6 - 5.1	5.03	0.13	10.11
			2	qKB-SDW2-2	PZE-102017472 - PUT-163a-60342470-2456	26.6 - 29.0	7.9 - 9.2	4.29	0.13	9.17
			9	qKB-SDW9-1	PZE-109066337 - SYN14338	58.9 - 65.0	113.8 - 128.9	3.1	0.09	5.58	Luo et al., 2017; Zhang et al., 2018
		–Zn/CK	3	qKB-SDW3-1	PUT-163a-86473168-4518 - SYN36395	145.3 - 149.0	217.8 - 219.4	3.79	-0.15	8.49	Azevedo et al., 2015
	RDW	–Zn	1	qKB-RDW1-1	PZE-101213588 - PZE-101217291	186.2 - 191.3	270.4 - 275.1	3.03	-0.03	5.93	Ju et al., 2018
		–Zn/CK	1	qKB-RDW1-2	PZE-101225664 - PZE-101233241	196.8 - 203.8	282.6 - 288.1	4.12	-0.19	8.82	Hindu et al., 2018
			9	qKB-RDW9-1	PZE-109023988 - PZE-109025227	40.3 - 43.1	26.1 - 27.2	4.58	0.28	11.21	Luo et al., 2017
			9	qKB-RDW9-2	PZE-109027610 - PZE-109053554	46.4 - 50.9	30.0 - 97.9	3.96	0.23	9.81	Li et al., 2016; Luo et al., 2017
	R/S	–Zn	5	qKB-R/S5-1	SYN20689 - PZA00069.4	159.5 - 166.6	222.5 - 223.7	3.35	0.02	6.38	Ju et al., 2018
			7	qKB-R/S7-1	PZE-107011423 - SYN18112	41.9 - 45.4	8.1 - 9.4	3.98	-0.03	7.82
			7	qKB-R/S7-2	PZE-107132535 - SYN32833	136.9 - 138.9	181.8 - 182.2	8.04	0.04	16.56	Qin et al., 2012
	a The position refers to the B73 reference sequence Version 5.
	b Positive values of additive effect indicate BY815 alleles are in the direction of increase; negative values indicate K22 alleles are in the direction of increase.

## Sheet: Table S2
	Table S2 Zn efficiency-associated loci (ZEALs) in the DAN340×K22 RIL population
	Trait	Treatment	Chr	Name	Marker Interval	Genetic Interval (cM)	Physical Interval (Mb) a	LOD	Additive effect b	PVE c (%)	References
	ZnSc	–Zn	1	qDK-ZnSc1-1	PZE-101011364 - PZE-101014135	27.4 - 29.7	6.8 - 8.0	3.72	-0.31	4.92
			1	qDK-ZnSc1-2	PZE-101014135 - PZE-101018214	29.7 - 38.2	8.0 - 10.4	3.35	-0.3	4.46
			1	qDK-ZnSc1-3	SYN37125 - PZE-101214116	191.1 - 195.6	269.4 - 271.1	9.15	-0.5	12.51	Ju et al., 2018
			2	qDK-ZnSc2-1	PZE-102056594 - PZE-102058450	77.0 - 77.9	36.2 - 38.4	9.99	0.5658	16.35	Gu et al., 2015; Zhang et al., 2018
			2	qDK-ZnSc2-2	PZE-102080558 - PZE-102113254	84.5 - 89.2	66.9 - 152.5	15.24	0.69	23.3	Gu et al., 2015
			2	qDK-ZnSc2-3	PZE-102115738 - SYN7202	91.5 - 93.9	157.7 - 173.2	13.6	0.66	21.24	Gu et al., 2015; Li et al., 2016; Ju et al., 2018; Zhang et al., 2017
	PH	–Zn	1	qDK-PH1-1	PZE-101206027 - PZE-101210621	184.3 - 189.1	261.4 - 266.6	9.46	-4.26	14.24	Ju et al., 2018
			1	qDK-PH1-2	SYN271 - PZE-101213906	189.4 - 194.4	266.6 - 270.8	10.39	-4.46	15.46
			2	qDK-PH2-1	PZE-102084401 - PZE-102113254	85.5 - 89.2	74.6 - 153.0	8.09	4.22	11.89	Ju et al., 2018
			2	qDK-PH2-2	PZE-102115738 - PZE-102123089	91.5 - 94.5	157.7 - 174.8	6.42	3.79	9.64	Gu et al., 2015; Li et al., 2016; Ju et al., 2018; Zhang et al., 2017
			5	qDK-PH5-1	SYN10273 - PZE-105136017	114.3 - 123.4	192.8 - 195.7	3.37	2.29	4.17	Burton et al., 2015; Ju et al., 2018
			10	qDK-PH10-1	SYN13602 - PZE-110060367	48.6 - 55.7	87.4 - 116.9	5.35	3.15	7.71	Li et al., 2016
	SDW	–Zn	1	qDK-SDW1-1	SYN13216 - PZE-101197988	170.9 - 175.1	246.9 - 252.0	4.26	-0.09	6.6
			2	qDK-SDW2-1	PZE-102084401 - PZE-102113254	85.5 - 89.2	74.6 - 153.0	12.37	0.16	23.17	Gu et al., 2015; Ju et al., 2016
			3	qDK-SDW3-1	ZM013937-0331 - PZE-103098232	70.0 - 76.8	144.2 - 160.7	3.44	0.08	5.57	Li et al., 2016
			10	qDK-SDW10-1	PZE-110008044 - PZE-110014428	27.9 - 32.4	6.1 - 13.6	3.37	0.07	4.79
		–Zn/CK	1	qDK-SDW1-2	PZE-101191596 - PZE-101197668	169.3 - 174.7	243.5 - 251.7	4.7	-0.1215	9.4	Azevedo et al., 2015
			1	qDK-SDW1-3	PZE-101197988 - PZE-101201729	175.8 - 179.2	252.0 - 258.2	5.4	-0.1318	11.14	Šimic et al., 2014
			2	qDK-SDW2-2	PZE-102048451 - SYN3927	68.0 - 71.3	28.3 - 30.2	6.47	0.145	13.94	Gu et al., 2015; Jin et al., 2015
			2	qDK-SDW2-3	PZE-102056594 - PZE-102059100	77.0 - 78.8	36.2 - 38.7	5.25	0.13	11.51	Gu et al., 2015; Zhang et al., 2018
	RDW	–Zn	1	qDK-RDW1-1	PZE-101210927 - PZE-101213906	189.7 - 194.4	267.1 - 270.8	6.41	-0.02	11.36	Ju et al., 2018
			2	qDK-RDW2-1	PZE-102084401 - PZE-102106302	85.8 - 86.6	74.6 - 138.4	8.06	0.03	14.23	Gu et al., 2015; Ju et al., 2018
			5	qDK-RDW5-1	PZE-105130181 - PZE-105136017	110.5 - 123.4	191.0 - 195.7	4.43	0.02	7.68	Burton et al., 2015; Ju et al., 2018
			6	qDK-RDW6-1	PZE-106000349 - SYN13485	0.8 - 5.7	6.1 - 9.3	5.74	0.02	10.11	Li et al., 2016
		–Zn/CK	2	qDK-RDW2-2	PZE-102055945 - PZE-102059100	76.7 - 78.8	35.3 - 38.7	3.87	0.12	9.26	Zhang et al., 2018; Ma et al., 2021
			9	qDK-RDW9-1	PZE-109000332 - PZE-109001997	0.0 -1.8	0 - 3.9	4.03	0.12	8.85
	R/S	–Zn	1	qDK-R/S1-1	PZE-101056102 - SYN37815	83.0 - 90.2	39.8 - 46.8	3.88	0.03	6.57	Zhang et al., 2017
			1	qDK-R/S1-2	PZE-101210927 - PZE-101214116	189.7 - 195.6	267.1 - 271.1	5.66	0.03	8.91	Ju et al., 2018
			2	qDK-R/S2-1	PZE-102084315 - SYN22867	85.2 - 89.6	74.4 - 151.0	10.52	-0.05	20.5	Gu et al., 2015; Ju et al., 2018
			2	qDK-R/S2-2	PZE-102115738 - SYN7202	91.5 - 93.9	156.9 - 173.3	11.21	-0.05	21.17	Gu et al., 2015; Li et al., 2016; Ju et al., 2018; Zhang et al., 2017
		–Zn/CK	1	qDK-R/S1-3	PZE-101043600 - PZE-101056681	77.5 - 84.3	29.7 - 40.3	3.43	0.09	6.57	Azevedo et al., 2015; Ju et al., 2018
			2	qDK-R/S2-3	PZE-102032511 - PZE-102035734	43.9 - 50.7	15.9 - 18.4	5.89	-0.12	11.65
			2	qDK-R/S2-4	SYN20893 - PZE-102039059	53.1 - 58.5	19.5 - 20.6	4.12	-0.1	8.35	Zhang et al., 2018; Ma et al., 2021
	a The position refers to the B73 reference sequence Version 5.
	b Positive values of additive effect indicate DAN340 alleles are in the direction of increase; negative values indicate K22 alleles are in the direction of increase.

## Sheet: Table S3
	Table S3 Zn efficiency-associated loci (ZEALs) in the DAN340×K22 RIL population
	Chr	QTL	Co-localization interval (bp) a	Number of genes	Gene ID	Gene position (bp) a	Description
	1	qKB-PH1-1	261391682 - 265219683	132	Zm00001eb051250	260496692-260500758	Unknown
		qDK-PH1-1			Zm00001eb051260	260505251-260505897	Unknown
					Zm00001eb051270	260505573-260505983	Unknown
					Zm00001eb051280	260511871-260518306	Outer arm dynein light chain 1 protein
					Zm00001eb051290	260525224..260526780	NACTF106 - NAC-transcription factor 106
					Zm00001eb051300	260544867..260554772	Pleiotropic regulatory locus 1
					Zm00001eb051310	260696095..260705322	GLK23 - G2-like-transcription factor 23
					Zm00001eb051320	260839272-260842230	Unknown
					Zm00001eb051330	260844051..260846164	ABI4 - ABI3-VP1-transcription factor 4
					Zm00001eb051340	260876137..260878512	ABI30 - ABI3-VP1-transcription factor 30
					Zm00001eb051350	260883320..260886825	ABI24 - ABI3-VP1-transcription factor 24
					Zm00001eb051360	260939040-260942895	RING/FYVE/PHD zinc finger superfamily protein
					Zm00001eb051370	260998593-261002992	ABI25 - ABI3-VP1-transcription factor 25
					Zm00001eb051380	261028189-261029535	DOF39 - C2C2-Dof-transcription factor 39
					Zm00001eb051390	261064833-261066427	Polynucleotidyl transferase ribonuclease H fold protein with HRDC domain
					Zm00001eb051400	261090274-261092257	2-oxoglutarate (2OG) and Fe(II)-dependent oxygenase superfamily
					Zm00001eb051410	261126610-261130998	oxidoreductases acting on the aldehyde or oxo group of donors NAD or NADP as acceptor;copper ion binding
					Zm00001eb051420	261133741-261135679	Unknown
					Zm00001eb051430	261135709-261136223	Unknown
					Zm00001eb051440	261169869-261170383	Unknown
					Zm00001eb051450	261175439-261177237	Cyclin d5;1
					Zm00001eb051460	261286344-261292278	ARM repeat superfamily protein
					Zm00001eb051470	261290661-261297258	Calcium ATPase 2
					Zm00001eb051480	261388040-261391682	LBD10 - LBD-transcription factor 10
					Zm00001eb051490	261454289-261457655	Primosome PriB / single-strand DNA-binding
					Zm00001eb051500	261459044-261465716	NAD(P)-linked oxidoreductase superfamily protein
					Zm00001eb051510	261541248-261544462	SnRKII9 - SnRK2 serine threonine protein kinase 9
					Zm00001eb051520	261563018-261566259	Family of unknown function (DUF566)
					Zm00001eb051530	261584730-261585115	Unknown
					Zm00001eb051540	261585738-261602841	Unknown
					Zm00001eb051550	261604294-261605469	Unknown
					Zm00001eb051560	261607839-261608224	Unknown
					Zm00001eb051570	261608643-261609900	Unknown
					Zm00001eb051580	261611582-261617198	Phototropic-responsive NPH3 family protein
					Zm00001eb051600	261720672-261729046	Transferases; Nucleotidyltransferases
					Zm00001eb051610	261782730-261785585	PHT4;6 - Phosphate transporter 4;6
					Zm00001eb051620	261790101-261792236	(ASL39, LBD37) LOB domain-containing protein 37
					Zm00001eb051630	261845634-261846695	Unknown
					Zm00001eb051640	261883423-261884499	RD26 putative expressed
					Zm00001eb051650	261920941-261926451	Unknown
					Zm00001eb051660	262007110-262008366	(RAP2.11) related to AP2 11
					Zm00001eb051670	262031157-262031378	Unknown
					Zm00001eb051680	262032334-262036676	Major facilitator superfamily protein
					Zm00001eb051690	262044916-262045787	Unknown
					Zm00001eb051700	262068387-262069826	Unknown
					Zm00001eb051710	262075810-262078070	GF14 protein phi chain
					Zm00001eb051720	262078975-262082339	Unknown
					Zm00001eb051730	262172124-262176312	(HOS15) WD-40 repeat family protein
					Zm00001eb051740	262291384-262296059	WD-40 repeat family protein
					Zm00001eb051750	262300655-262305866	ZFP7 - Zinc finger protein 7
					Zm00001eb051760	262308690-262310346	ZFP7 - Zinc finger protein 7
					Zm00001eb051770	262331631-262334005	CYCLIN A3;4
					Zm00001eb051780	262486501-262492783	MAR-binding filament-like protein
					Zm00001eb051790	262493944-262496834	ZmNRAMP - NRAMP metal ion transporter
					Zm00001eb051800	262581160-262594697	Transducin / WD40 repeat-like superfamily protein
					Zm00001eb051810	262595448-262595825	Gibberellin-regulated family protein
					Zm00001eb051820	262799006-262800151	Unknown
					Zm00001eb051830	262799041-262819241	Protein phosphatase 2A regulatory B subunit family protein
					Zm00001eb051840	262822961-262832944	Dual specificity protein phosphatase 1
					Zm00001eb051850	262799006-262800151	Unknown
					Zm00001eb051860	262887764-262926842	(UBC18) ubiquitin-conjugating enzyme 18
					Zm00001eb051870	262941557-262987053	Golgi-body localisation protein domain
					Zm00001eb051880	262946768-262947338	Golgi-body localisation protein domain
					Zm00001eb051890	262996333-262997942	Unknown
					Zm00001eb051900	263002046-263008387	BEL1-like homeodomain 6
					Zm00001eb051910	263032343-263034045	(BLH11) BEL1-like homeodomain 11
					Zm00001eb051920	263037540-263039072	ankyrin repeat family protein
					Zm00001eb051930	263077564-263078560	HB33 - Homeobox-transcription factor 33
					Zm00001eb051940	263081405-263082407	zinc finger C-x8-C-x5-C-x3-H type family protein expressed
					Zm00001eb051950	263087777-263094752	Thic1 - hydroxymethylpyrimidine phosphate synthase1
					Zm00001eb051960	263181734-263182979	Unknown
					Zm00001eb051970	263181871-263182191	GATL2 - Galacturonosyltransferase-like 2
					Zm00001eb051980	263189784-263191815	RING / U-box superfamily protein
					Zm00001eb051990	263221837-263229254	Crooked neck protein putative / Cell cycle protein putative
					Zm00001eb052000	263319343-263320093	VQ10 - VQ motif-transcription factor 10
					Zm00001eb052010	263401801-263402716	Ocs element-binding factor 1-like
					Zm00001eb052020	263479279-263481119	Unknown
					Zm00001eb052030	263574314-263575967	(ATSK13, SK13) shaggy-like kinase 13
					Zm00001eb052040	263655102-263655833	NEAP2 is a member of a small family containing coiled-coil domains
					Zm00001eb052050	263702078-263703356	Unknown
					Zm00001eb052060	263760104-263760445	Unknown
					Zm00001eb052070	263730728-263733431	GRFTF4 - GRF-transcription factor 4
					Zm00001eb052080	263749876-263760627	CBS domain-containing protein with a domain of unknown function (DUF21)
					Zm00001eb052090	263760104-263760445	Unknown
					Zm00001eb052100	263858996-263870251	OSCA7 - Hyperosmolality-gated calcium-permeable channels 7
					Zm00001eb052110	263869738-263871179	Unknown
					Zm00001eb052120	263996425-264003307	Hb110 - Homeobox-transcription factor 110)
					Zm00001eb052130	264028466-264033596	Pyruvate kinase family protein
					Zm00001eb052140	264081406-264081794	Unknown
					Zm00001eb052150	264089185-264092156	Basic helix-loop-helix (bHLH) DNA-binding superfamily protein
					Zm00001eb052160	264174263-264178872	Unknown
					Zm00001eb052170	264175674-264176004	Unknown
					Zm00001eb052180	264181486-264186095	(ATNOA1, ATNOS1, NOA1, NOS1, RIF1) P-loop containing nucleoside triphosphate hydrolases superfamily protein
					Zm00001eb052190	264235622-264239369	Protein of unknown function (DUF1000)
					Zm00001eb052200	264277713-264283426	basic helix-loop-helix (bHLH) DNA-binding superfamily protein
					Zm00001eb052210	264331615-264339108	basic helix-loop-helix (bHLH) DNA-binding superfamily protein
					Zm00001eb052220	264353806-264358910	ADP-ribosylation factor family protein
					Zm00001eb052230	264482500-264483040	Ubiquitin carboxyl-terminal hydrolase family protein
					Zm00001eb052240	264488800-264489102	Unknown
					Zm00001eb052250	264504304-264506134	SBP (S-ribonuclease binding protein) family protein
					Zm00001eb052260	264508523-264511013	Unknown
					Zm00001eb052270	264527499-264528916	DUT1 - Dutp-Pyrophosphatase-Like 1
					Zm00001eb052280	264530307-264530744	(PIRL1) plant intracellular ras group-related LRR 1
					Zm00001eb052290	264531936-264538338	Gbp2 - GTP binding protein2
					Zm00001eb052300	264592688-264605270	GEB7 - Glucan endo-1,3-beta-glucosidase 7
					Zm00001eb052310	264592825-264595193	Unknown
					Zm00001eb052320	264610390-264611897	Unknown
					Zm00001eb052330	264612447-264623084	Classical AGP protein
					Zm00001eb052340	264626894-264628529	Unknown
					Zm00001eb052350	264653413-264654487	Protein kinase superfamily protein
					Zm00001eb052360	264705492-264706559	Protein kinase superfamily protein
					Zm00001eb052370	264728675-264729880	Protein kinase superfamily protein
					Zm00001eb052380	264747539-264751455	Protein kinase superfamily protein
					Zm00001eb052390	264756784-264757989	Protein kinase superfamily protein
					Zm00001eb052400	264761800-264774352	Protein kinase superfamily protein
					Zm00001eb052410	264789273-264790340	Protein kinase superfamily protein
					Zm00001eb052420	264808027-264811357	Protein kinase superfamily protein
					Zm00001eb052430	264817285-264818490	Protein kinase superfamily protein
					Zm00001eb052440	264886590-264888963	ZmIRT1 - A member of ZIP family in maize
					Zm00001eb052450	264903007-264905437	Cupin family protein
					Zm00001eb052460	264909182-264916144	PAPS1 - Poly(A) polymerase 1
					Zm00001eb052470	264922566-264927419	CVL1 - CVP2 like 1
					Zm00001eb052480	264922921-264923670	Unknown
					Zm00001eb052490	264926978-264927391	Unknown
					Zm00001eb052500	264969862-264973599	Unknown
					Zm00001eb052510	264979256-264986117	SNARE-like superfamily protein
					Zm00001eb052520	264987437-264988542	Osmotin-like protein
					Zm00001eb052530	265043813-265045599	Ethylene-responsive nuclear protein / Ethylene-regulated nuclear protein
					Zm00001eb052540	265076195-265080041	TUB3 - Beta tubulin 3
					Zm00001eb052550	265180076-265181886	Filamentous hemagglutinin transporter
					Zm00001eb052560	265180437-265181083	Unknown
					Zm00001eb052570	265197878-265198204	SAUR8 - small auxin up RNA8
	1	qKB-RDW1-1	270372534 - 270849329	17	Zm00001eb053890	270372534-270373456	Oleosin family protein
		qDK-RDW1-1			Zm00001eb053900	270372534-270373456	Oleosin family protein
					Zm00001eb053910	270556783-270561053	Transducin/WD40 repeat-like superfamily protein
					Zm00001eb053920	270571095-270571392	Pescadillo-related
					Zm00001eb053930	270571490-270573717	Pescadillo-related
					Zm00001eb053940	270577834-270581119	Pescadillo-related
					Zm00001eb053950	270578120-270578515	Unknown
					Zm00001eb053960	270658609-270665527	Pescadillo-related
					Zm00001eb053970	270666154-270676324	DEAD-box ATP-dependent RNA helicase 27
					Zm00001eb053980	270775795-270776613	Unknown
					Zm00001eb053990	270782581-270783216	Unknown
					Zm00001eb054000	270784836-270788614	Adenylosuccinate synthase
					Zm00001eb054010	270789449-270792057	Acyl-CoA N-acyltransferases (NAT) superfamily protein
					Zm00001eb054020	270792142-270796678	Peptidoglycan-binding LysM domain-containing protein
					Zm00001eb054030	270800872-270801191	Unknown
					Zm00001eb054040	270825136-270829936	LOX3 - Lipoxygenase 3
					Zm00001eb054050	270833779-270849329	LOX4 - Lipoxygenase 4
	2	qKB-ZnSc2-1	7922105 - 9249447	58	Zm00001eb069640	7996379-7998404	XTH9 - Xyloglucan endotransglucosylase / Hydrolase 9
		qZEAL-ZnSc2-1			Zm00001eb069650	8017520-8018027	Unknown
					Zm00001eb069660	8019107-8022464	Unknown
					Zm00001eb069670	8096469-8101524	Receptor kinase 3
					Zm00001eb069680	8293121-8298189	Receptor kinase 3
					Zm00001eb069690	8389816-8394063	(ARK3, RK3) receptor kinase 3
					Zm00001eb069700	8407382-8410729	basic helix-loop-helix (bHLH) DNA-binding superfamily protein
					Zm00001eb069710	8495211-8496717	(RIC7) PAK-box/P21-Rho-binding family protein
					Zm00001eb069720	8500009-8501054	Unknown
					Zm00001eb069730	8503734-8504609	F-box family protein with a domain of unknown function (DUF295)
					Zm00001eb069740	8505955-8506518	Unknown
					Zm00001eb069750	8507703-8509200	F-box family protein with a domain of unknown function (DUF295)
					Zm00001eb069760	8512098-8512403	Unknown
					Zm00001eb069770	8517482-8517916	(RIC7) PAK-box/P21-Rho-binding family protein
					Zm00001eb069780	8518034-8519783	(RIC7) PAK-box/P21-Rho-binding family protein
					Zm00001eb069790	8544348-8545086	(RIC7) PAK-box/P21-Rho-binding family protein
					Zm00001eb069800	8557781-8558443	Unknown
					Zm00001eb069810	8558144-8558446	Unknown
					Zm00001eb069820	8559566-8562993	F-box family protein with a domain of unknown function (DUF295)
					Zm00001eb069830	8565928-8566233	Unknown
					Zm00001eb069840	8571080-8572143	Unknown
					Zm00001eb069850	8574530-8576278	(RIC7) PAK-box/P21-Rho-binding family protein
					Zm00001eb069860	8578785-8585758	Unknown
					Zm00001eb069870	8582647-8583522	(ATNAP10, NAP10) non-intrinsic ABC protein 10
					Zm00001eb069880	8585821-8595898	(ATNAP10, NAP10) non-intrinsic ABC protein 10
					Zm00001eb069890	8588643-8589500	(ATNAP10, NAP10) non-intrinsic ABC protein 10
					Zm00001eb069900	8634724-8635572	Unknown
					Zm00001eb069910	8635914-8636312	Late embryogenesis abundant (LEA) hydroxyproline-rich glycoprotein family
					Zm00001eb069920	8636430-8638179	Late embryogenesis abundant (LEA) hydroxyproline-rich glycoprotein family
					Zm00001eb069930	8650157-8650895	Unknown
					Zm00001eb069940	8653864-8654739	(ATNAP10, NAP10) non-intrinsic ABC protein 10
					Zm00001eb069950	8656084-8656647	F-box family protein with a domain of unknown function (DUF295)
					Zm00001eb069960	8657832-8659202	F-box family protein with a domain of unknown function (DUF295)
					Zm00001eb069970	8666429-8667277	(RIC7) PAK-box/P21-Rho-binding family protein
					Zm00001eb069980	8667619-8668017	Late embryogenesis abundant (LEA) hydroxyproline-rich glycoprotein family
					Zm00001eb069990	8668135-8669883	Late embryogenesis abundant (LEA) hydroxyproline-rich glycoprotein family
					Zm00001eb070000	8672426-8673164	Unknown
					Zm00001eb070010	8693642-8694076	(ATNAP10, NAP10) non-intrinsic ABC protein 10
					Zm00001eb070020	8705069-8705632	F-box family protein with a domain of unknown function (DUF295)
					Zm00001eb070030	8706848-8707765	F-box family protein with a domain of unknown function (DUF295)
					Zm00001eb070040	8708665-8721432	F-box family protein with a domain of unknown function (DUF295)
					Zm00001eb070050	8726215-8732576	HB75 - Homeobox-transcription factor 75
					Zm00001eb070060	8732670-8739468	AP-5 complex subunit zeta-1
					Zm00001eb070070	8869804-8870761	Unknown
					Zm00001eb070080	8871304-8875910	Unknown
					Zm00001eb070090	8876417-8877054	Unknown
					Zm00001eb070100	8941776-8944427	CHL - chloroplastic lipocalin
					Zm00001eb070110	8945002-8948446	Unknown
					Zm00001eb070120	8988064-8993282	Polyadenylate-binding protein interacting protein
					Zm00001eb070130	9018164-9022465	RNA-binding (RRM / RBD / RNP motifs) family protein
					Zm00001eb070140	9074731-9075492	Unknown
					Zm00001eb070150	9165604-9173285	PKS1 - Polyketide synthesis homolog 1
					Zm00001eb070160	9173968-9174510	(ATBPM2, BPM2) BTB-POZ and MATH domain 2
					Zm00001eb070170	9225725-9228152	Cinnamyl-alcohol dehydrogenase
					Zm00001eb070170	9225725-9228152	Ribosome 60S biogenesis amino-terminal protein
					Zm00001eb070170	9225725-9228152	Ribosome 60S biogenesis amino-terminal protein
					Zm00001eb070180	9228502-9241764	Ribosome 60S biogenesis amino-terminal protein
					Zm00001eb070190	9244793-9249447	Actin cytoskeleton-regulatory complex pan-like protein
	2	qDK-ZnSc2-1	36159222 - 38358621	46	Zm00001eb078900	36257196-36270486	Prpo2 - protoporphyrinogen IX oxidase 2
		qZEAL-ZnSc2-2			Zm00001eb078910	36288309-36288774	polarity axis stabilization protein
					Zm00001eb078920	36367680-36369128	RING/U-box superfamily protein
					Zm00001eb078930	36465450-36466618	Unknown
					Zm00001eb078940	36525489-36530373	Myosin-H heavy protein
					Zm00001eb078950	36713479-36718243	Protein kinase superfamily protein
					Zm00001eb078960	36722556-36724498	Unknown
					Zm00001eb078970	36793980-36798598	Unknown
					Zm00001eb078980	36799200-36801487	(FT) PEBP (phosphatidylethanolamine-binding protein) family protein
					Zm00001eb078990	36805269-36809791	Tetratricopeptide repeat (TPR)-like superfamily protein
					Zm00001eb079000	36846986-36848996	AGC kinase family protein.
					Zm00001eb079010	36878099-36883736	ARM repeat superfamily protein
					Zm00001eb079020	36882289-36883269	Unknown
					Zm00001eb079030	37054824-37055935	zinc finger, C3HC4 type family protein
					Zm00001eb079040	37174190-37175385	(RHA2B) RING-H2 finger protein 2B
					Zm00001eb079050	37242284-37243267	Unknown
					Zm00001eb079060	37342428-37343747	zinc finger, C3HC4 type family protein
					Zm00001eb079070	37343322-37343728	Unknown
					Zm00001eb079080	37374097-37384032	MUTS homolog 2
					Zm00001eb079090	37378144-37379258	Polysaccharide biosynthesis protein
					Zm00001eb079100	37385333-37386607	RING/U-box superfamily protein
					Zm00001eb079110	37452016-37456625	Eukaryotic rpb5 RNA polymerase subunit family protein.
					Zm00001eb079120	37588025-37588817	Unknown
					Zm00001eb079130	37590377-37593204	Leucine-rich repeat protein kinase family protein
					Zm00001eb079140	37590711-37593011	Unknown
					Zm00001eb079150	37637166-37657516	Galactose oxidase / Kelch repeat superfamily protein
					Zm00001eb079160	37658326-37661497	Unknown
					Zm00001eb079170	37826807-37829331	MAS1 - malate synthase1
					Zm00001eb079180	37829738-37839826	Acid phosphatase / Vanadium-dependent haloperoxidase-related protein
					Zm00001eb079190	37868022-37869937	Mitotic spindle checkpoint protein MAD2
					Zm00001eb079200	37957050-37960534	Ribonuclease inhibitor
					Zm00001eb079210	37961935-37964724	Restriction endonuclease type II-like superfamily protein
					Zm00001eb079220	37967776-37976021	GPDH 1 - glucose-6-phosphate dehydrogenase 1
					Zm00001eb079230	38074758-38079923	Plant UBX domain-containing protein 1
					Zm00001eb079240	38079047-38079713	Unknown
					Zm00001eb079250	38093014-38096373	Unknown
					Zm00001eb079260	38097415-38102247	Protein phosphatase 2A regulatory B subunit family protein
					Zm00001eb079270	38102351-38105335	TIDP3431
					Zm00001eb079270	38102351-38105335	HAG103a - histone acetyl transferase GNAT / MYST103a; Gcn5-related N-acetyltransferase (GNAT)
					Zm00001eb079280	38108833-38113942	TIDP3431
					Zm00001eb079290	38116290-38130025	Galactose oxidase / kelch repeat superfamily protein
					Zm00001eb079290	38116290-38130025	Galactose oxidase / kelch repeat superfamily protein
					Zm00001eb079300	38268924-38280593	COP1-interacting protein 4.1
					Zm00001eb079310	38279418-38284289	Transmembrane protein
					Zm00001eb079320	38344785-38346417	Ubiquitin-like superfamily protein
					Zm00001eb079330	38353850-38358621	MA3 domain-containing protein
	a The position refers to the B73 reference sequence Version 5.
